# Supplementary material for: Disruption of epidermal growth factor receptor signaling and cytoskeletal dynamics by mebendazole and gefitinib synergistically impairs paracrine cytokine signaling in non-small cell lung cancer and triple-negative breast cancer Cell lines
Source: PLoS One. 2025 Dec 16;20(12):e0338027. doi: 10.1371/journal.pone.0338027 (PMC12707669; doi:10.1371/journal.pone.0338027)
Supplement: S1 File — (XLSX) [file pone.0338027.s001.xlsx]

## Sheet: Descriptive
Descriptives
		N	Mean	Std. Deviation	Std. Error	95% Confidence Interval for Mean		Minimum	Maximum
						Lower Bound	Upper Bound
Cellsurvival_A549	Control	3	99.995	0.00707107	0.005	99.9315	100.059	99.99	100
	Gef 0.3 microM	3	73.555	4.08001	2.885	36.8976	110.212	70.67	76.44
	Gef 1 microM	3	22.99	0.2687	0.19	20.5758	25.4042	22.8	23.18
	Meb 0.1 microM	3	82.325	5.11238	3.615	36.3921	128.258	78.71	85.94
	Meb 0.5 microM	3	67.965	2.66579	1.885	44.0138	91.9162	66.08	69.85
	Meb 1 microM	3	64.36	0.707107	0.5	58.0069	70.7131	63.86	64.86
	Gef 1 microM + Meb 0.5 microM	3	13.19	0.127279	0.09	12.0464	14.3336	13.1	13.28
	Total	21	66.8983	27.9449	8.067	49.143	84.6537	13.1	100
Cellsurvival_MDAMB231	Control	3	99.995	0.00707107	0.005	99.9315	100.059	99.99	100
	Gef 0.3 microM	3	67.75	1.95161	1.38	50.2154	85.2846	66.37	69.13
	Gef 1 microM	3	35.675	0.74246	0.525	29.0042	42.3458	35.15	36.2
	Meb 0.1 microM	3	76.035	1.88798	1.335	59.0722	92.9978	74.7	77.37
	Meb 0.5 microM	3	55.475	4.58912	3.245	14.2434	96.7066	52.23	58.72
	Meb 1 microM	3	49.73	1.93747	1.37	32.3225	67.1375	48.36	51.1
	Gef 1 microM + Meb 0.5 microM	3	15.82	0.0565685	0.04	15.3118	16.3282	15.78	15.86
	Total	21	60.8008	26.9911	7.79165	43.6515	77.9501	15.78	100
IL1beta	Control	3	1.005	0.00707107	0.005	0.941469	1.06853	1	1.01
	Gef 0.3 microM	3	2.81	0.0141421	0.01	2.68294	2.93706	2.8	2.82
	Meb 0.1 microM	3	0.755	0.00707107	0.005	0.691469	0.818531	0.75	0.76
	Meb 0.5 microM	3	0.805	0.00707107	0.005	0.741469	0.868531	0.8	0.81
	Meb 1 microM	3	4.05	0.0707107	0.05	3.41469	4.68531	4	4.1
	Gef 1 microM + Meb 0.5 microM	3	0.805	0.00707107	0.005	0.741469	0.868531	0.8	0.81
	Total	18	1.705	1.33043	0.384062	0.859685	2.55032	0.75	4.1
IL6	Control	3	1.01	0.0141421	0.01	0.882938	1.13706	1	1.02
	Gef 0.3 microM	3	3.11	0.0141421	0.01	2.98294	3.23706	3.1	3.12
	Meb 0.1 microM	3	0.805	0.00707107	0.005	0.741469	0.868531	0.8	0.81
	Meb 0.5 microM	3	0.905	0.00707107	0.005	0.841469	0.968531	0.9	0.91
	Meb 1 microM	3	1.81	0.0141421	0.01	1.68294	1.93706	1.8	1.82
	Gef 1 microM + Meb 0.5 microM	3	3.205	0.00707107	0.005	3.14147	3.26853	3.2	3.21
	Total	18	1.8075	1.0536	0.304148	1.13807	2.47693	0.8	3.21
TNFalpha	Control	3	1.005	0.00707107	0.005	0.941469	1.06853	1	1.01
	Gef 0.3 microM	3	2.805	0.00707107	0.005	2.74147	2.86853	2.8	2.81
	Meb 0.1 microM	3	1.205	0.00707107	0.005	1.14147	1.26853	1.2	1.21
	Meb 0.5 microM	3	1.605	0.00707107	0.005	1.54147	1.66853	1.6	1.61
	Meb 1 microM	3	3.01	0.0141421	0.01	2.88294	3.13706	3	3.02
	Gef 1 microM + Meb 0.5 microM	3	3.305	0.00707107	0.005	3.24147	3.36853	3.3	3.31
	Total	18	2.15583	0.95382	0.275344	1.54981	2.76186	1	3.31
IFNgamma	Control	3	1.01	0.0141421	0.01	0.882938	1.13706	1	1.02
	Gef 0.3 microM	3	2.05	0.0707107	0.05	1.41469	2.68531	2	2.1
	Meb 0.1 microM	3	0.082	0.00282843	0.002	0.0565876	0.107412	0.08	0.084
	Meb 0.5 microM	3	0.071	0.00141421	0.001	0.0582938	0.0837062	0.07	0.072
	Meb 1 microM	3	1.205	0.00707107	0.005	1.14147	1.26853	1.2	1.21
	Gef 1 microM + Meb 0.5 microM	3	0.81	0.0141421	0.01	0.682938	0.937062	0.8	0.82
	Total	18	0.871333	0.712217	0.205599	0.418812	1.32385	0.07	2.1
MMP2	Control	3	1.01	0.0141421	0.01	0.882938	1.13706	1	1.02
	Gef 0.3 microM	3	0.905	0.00707107	0.005	0.841469	0.968531	0.9	0.91
	Meb 0.1 microM	3	1.805	0.00707107	0.005	1.74147	1.86853	1.8	1.81
	Meb 0.5 microM	3	0.91	0.0141421	0.01	0.782938	1.03706	0.9	0.92
	Meb 1 microM	3	0.605	0.00707107	0.005	0.541469	0.668531	0.6	0.61
	Gef 1 microM + Meb 0.5 microM	3	0.51	0.0141421	0.01	0.382938	0.637062	0.5	0.52
	Total	18	0.9575	0.437121	0.126186	0.679766	1.23523	0.5	1.81
STAT4	Control	3	1.01	0.0141421	0.01	0.882938	1.13706	1	1.02
	Gef 0.3 microM	3	2.1	0.141421	0.1	0.82938	3.37062	2	2.2
	Meb 0.1 microM	3	0.32	0.0282843	0.02	0.0658759	0.574124	0.3	0.34
	Meb 0.5 microM	3	0.43	0.0424264	0.03	0.0488139	0.811186	0.4	0.46
	Meb 1 microM	3	2.205	0.00707107	0.005	2.14147	2.26853	2.2	2.21
	Gef 1 microM + Meb 0.5 microM	3	0.72	0.0282843	0.02	0.465876	0.974124	0.7	0.74
	Total	18	1.13083	0.790506	0.228199	0.62857	1.6331	0.3	2.21
RANmRNA	Control	3	1.005	0.00707107	0.005	0.941469	1.06853	1	1.01
	Gef 0.3 microM	3	2.205	0.00707107	0.005	2.14147	2.26853	2.2	2.21
	Meb 0.1 microM	3	0.51	0.0141421	0.01	0.382938	0.637062	0.5	0.52
	Meb 0.5 microM	3	0.41	0.0141421	0.01	0.282938	0.537062	0.4	0.42
	Meb 1 microM	3	0.415	0.00707107	0.005	0.351469	0.478531	0.41	0.42
	Gef 1 microM + Meb 0.5 microM	3	0.265	0.0212132	0.015	0.0744069	0.455593	0.25	0.28
	Total	18	0.801667	0.698984	0.201779	0.357553	1.24578	0.25	2.21
RCC1mRNA	Control	3	1.01	0.0141421	0.01	0.882938	1.13706	1	1.02
	Gef 0.3 microM	3	0.31	0.0141421	0.01	0.182938	0.437062	0.3	0.32
	Meb 0.1 microM	3	0.71	0.0141421	0.01	0.582938	0.837062	0.7	0.72
	Meb 0.5 microM	3	0.43	0.0424264	0.03	0.0488139	0.811186	0.4	0.46
	Meb 1 microM	3	0.41	0.0141421	0.01	0.282938	0.537062	0.4	0.42
	Gef 1 microM + Meb 0.5 microM	3	0.31	0.0141421	0.01	0.182938	0.437062	0.3	0.32
	Total	18	0.53	0.264713	0.0764159	0.36181	0.69819	0.3	1.02

## Sheet: Posthoc
Multiple Comparisons
Tukey HSD
Dependent Variable			Mean Difference (I-J)	Std. Error	Sig.	95% Confidence Interval
						Lower Bound	Upper Bound
Cellsurvival_A549	Control	Gef 0.3 microM	26.44000*	2.89844	0.000775262	14.9047	37.9753
		Meb 0.1 microM	17.67000*	2.89844	0.00673682	6.13467	29.2053
		Meb 0.5 microM	32.03000*	2.89844	0.000262795	20.4947	43.5653
		Meb 1 microM	35.63500*	2.89844	0.000142617	24.0997	47.1703
		Gef 1 microM + Meb 0.5 microM	86.80500*	2.89844	7.56152e-07	75.2697	98.3403
	Gef 0.3 microM	Control	-26.44000*	2.89844	0.000775262	-37.9753	-14.9047
		Meb 0.1 microM	-8.77	2.89844	0.142366	-20.3053	2.76533
		Meb 0.5 microM	5.59	2.89844	0.465878	-5.94533	17.1253
		Meb 1 microM	9.195	2.89844	0.120799	-2.34033	20.7303
		Gef 1 microM + Meb 0.5 microM	60.36500*	2.89844	6.5379e-06	48.8297	71.9003
	Meb 0.1 microM	Control	-17.67000*	2.89844	0.00673682	-29.2053	-6.13467
		Gef 0.3 microM	8.77	2.89844	0.142366	-2.76533	20.3053
		Meb 0.5 microM	14.36000*	2.89844	0.0187277	2.82467	25.8953
		Meb 1 microM	17.96500*	2.89844	0.00618918	6.42967	29.5003
		Gef 1 microM + Meb 0.5 microM	69.13500*	2.89844	2.92705e-06	57.5997	80.6703
	Meb 0.5 microM	Control	-32.03000*	2.89844	0.000262795	-43.5653	-20.4947
		Gef 0.3 microM	-5.59	2.89844	0.465878	-17.1253	5.94533
		Meb 0.1 microM	-14.36000*	2.89844	0.0187277	-25.8953	-2.82467
		Meb 1 microM	3.605	2.89844	0.803677	-7.93033	15.1403
		Gef 1 microM + Meb 0.5 microM	54.77500*	2.89844	1.16046e-05	43.2397	66.3103
	Meb 1 microM	Control	-35.63500*	2.89844	0.000142617	-47.1703	-24.0997
		Gef 0.3 microM	-9.195	2.89844	0.120799	-20.7303	2.34033
		Meb 0.1 microM	-17.96500*	2.89844	0.00618918	-29.5003	-6.42967
		Meb 0.5 microM	-3.605	2.89844	0.803677	-15.1403	7.93033
		Gef 1 microM + Meb 0.5 microM	51.17000*	2.89844	1.73268e-05	39.6347	62.7053
	Gef 1 microM + Meb 0.5 microM	Control	-86.80500*	2.89844	7.56152e-07	-98.3403	-75.2697
		Gef 0.3 microM	-60.36500*	2.89844	6.5379e-06	-71.9003	-48.8297
		Meb 0.1 microM	-69.13500*	2.89844	2.92705e-06	-80.6703	-57.5997
		Meb 0.5 microM	-54.77500*	2.89844	1.16046e-05	-66.3103	-43.2397
		Meb 1 microM	-51.17000*	2.89844	1.73268e-05	-62.7053	-39.6347
Cellsurvival_MDAMB231	Control	Gef 0.3 microM	32.24500*	2.31626	6.95082e-05	23.0266	41.4634
		Meb 0.1 microM	23.96000*	2.31626	0.000382534	14.7416	33.1784
		Meb 0.5 microM	44.52000*	2.31626	1.05025e-05	35.3016	53.7384
		Meb 1 microM	50.26500*	2.31626	5.12601e-06	41.0466	59.4834
		Gef 1 microM + Meb 0.5 microM	84.17500*	2.31626	2.38479e-07	74.9566	93.3934
	Gef 0.3 microM	Control	-32.24500*	2.31626	6.95082e-05	-41.4634	-23.0266
		Meb 0.1 microM	-8.285	2.31626	0.0771761	-17.5034	0.933358
		Meb 0.5 microM	12.27500*	2.31626	0.0135553	3.05664	21.4934
		Meb 1 microM	18.02000*	2.31626	0.00186096	8.80164	27.2384
		Gef 1 microM + Meb 0.5 microM	51.93000*	2.31626	4.22626e-06	42.7116	61.1484
	Meb 0.1 microM	Control	-23.96000*	2.31626	0.000382534	-33.1784	-14.7416
		Gef 0.3 microM	8.285	2.31626	0.0771761	-0.933358	17.5034
		Meb 0.5 microM	20.56000*	2.31626	0.000902409	11.3416	29.7784
		Meb 1 microM	26.30500*	2.31626	0.000224859	17.0866	35.5234
		Gef 1 microM + Meb 0.5 microM	60.21500*	2.31626	1.75551e-06	50.9966	69.4334
	Meb 0.5 microM	Control	-44.52000*	2.31626	1.05025e-05	-53.7384	-35.3016
		Gef 0.3 microM	-12.27500*	2.31626	0.0135553	-21.4934	-3.05664
		Meb 0.1 microM	-20.56000*	2.31626	0.000902409	-29.7784	-11.3416
		Meb 1 microM	5.745	2.31626	0.261677	-3.47336	14.9634
		Gef 1 microM + Meb 0.5 microM	39.65500*	2.31626	2.07547e-05	30.4366	48.8734
	Meb 1 microM	Control	-50.26500*	2.31626	5.12601e-06	-59.4834	-41.0466
		Gef 0.3 microM	-18.02000*	2.31626	0.00186096	-27.2384	-8.80164
		Meb 0.1 microM	-26.30500*	2.31626	0.000224859	-35.5234	-17.0866
		Meb 0.5 microM	-5.745	2.31626	0.261677	-14.9634	3.47336
		Gef 1 microM + Meb 0.5 microM	33.91000*	2.31626	5.18579e-05	24.6916	43.1284
	Gef 1 microM + Meb 0.5 microM	Control	-84.17500*	2.31626	2.38479e-07	-93.3934	-74.9566
		Gef 0.3 microM	-51.93000*	2.31626	4.22626e-06	-61.1484	-42.7116
		Meb 0.1 microM	-60.21500*	2.31626	1.75551e-06	-69.4334	-50.9966
		Meb 0.5 microM	-39.65500*	2.31626	2.07547e-05	-48.8734	-30.4366
		Meb 1 microM	-33.91000*	2.31626	5.18579e-05	-43.1284	-24.6916
IL1beta	Control	Gef 0.3 microM	-1.80500*	0.03	1.16819e-08	-1.9244	-1.6856
		Meb 0.1 microM	.25000*	0.03	0.00127874	0.130605	0.369395
		Meb 0.5 microM	.20000*	0.03	0.00424125	0.0806046	0.319395
		Meb 1 microM	-3.04500*	0.03	5.07298e-10	-3.1644	-2.9256
		Gef 1 microM + Meb 0.5 microM	.20000*	0.03	0.00424125	0.0806046	0.319395
	Gef 0.3 microM	Control	1.80500*	0.03	1.16819e-08	1.6856	1.9244
		Meb 0.1 microM	2.05500*	0.03	5.36886e-09	1.9356	2.1744
		Meb 0.5 microM	2.00500*	0.03	6.22319e-09	1.8856	2.1244
		Meb 1 microM	-1.24000*	0.03	1.10517e-07	-1.3594	-1.1206
		Gef 1 microM + Meb 0.5 microM	2.00500*	0.03	6.22319e-09	1.8856	2.1244
	Meb 0.1 microM	Control	-.25000*	0.03	0.00127874	-0.369395	-0.130605
		Gef 0.3 microM	-2.05500*	0.03	5.36886e-09	-2.1744	-1.9356
		Meb 0.5 microM	-0.05	0.03	0.592128	-0.169395	0.0693954
		Meb 1 microM	-3.29500*	0.03	3.16335e-10	-3.4144	-3.1756
		Gef 1 microM + Meb 0.5 microM	-0.05	0.03	0.592128	-0.169395	0.0693954
	Meb 0.5 microM	Control	-.20000*	0.03	0.00424125	-0.319395	-0.0806046
		Gef 0.3 microM	-2.00500*	0.03	6.22319e-09	-2.1244	-1.8856
		Meb 0.1 microM	0.05	0.03	0.592128	-0.0693954	0.169395
		Meb 1 microM	-3.24500*	0.03	3.46609e-10	-3.3644	-3.1256
		Gef 1 microM + Meb 0.5 microM	0	0.03	1	-0.119395	0.119395
	Meb 1 microM	Control	3.04500*	0.03	5.07298e-10	2.9256	3.1644
		Gef 0.3 microM	1.24000*	0.03	1.10517e-07	1.1206	1.3594
		Meb 0.1 microM	3.29500*	0.03	3.16335e-10	3.1756	3.4144
		Meb 0.5 microM	3.24500*	0.03	3.46609e-10	3.1256	3.3644
		Gef 1 microM + Meb 0.5 microM	3.24500*	0.03	3.46609e-10	3.1256	3.3644
	Gef 1 microM + Meb 0.5 microM	Control	-.20000*	0.03	0.00424125	-0.319395	-0.0806046
		Gef 0.3 microM	-2.00500*	0.03	6.22319e-09	-2.1244	-1.8856
		Meb 0.1 microM	0.05	0.03	0.592128	-0.0693954	0.169395
		Meb 0.5 microM	0	0.03	1	-0.119395	0.119395
		Meb 1 microM	-3.24500*	0.03	3.46609e-10	-3.3644	-3.1256
IL6	Control	Gef 0.3 microM	-2.10000*	0.0111803	2.18344e-11	-2.1445	-2.0555
		Meb 0.1 microM	.20500*	0.0111803	1.38654e-05	0.160504	0.249496
		Meb 0.5 microM	.10500*	0.0111803	0.000659021	0.060504	0.149496
		Meb 1 microM	-.80000*	0.0111803	4.13324e-09	-0.844496	-0.755504
		Gef 1 microM + Meb 0.5 microM	-2.19500*	0.0111803	1.97569e-11	-2.2395	-2.1505
	Gef 0.3 microM	Control	2.10000*	0.0111803	2.18344e-11	2.0555	2.1445
		Meb 0.1 microM	2.30500*	0.0111803	1.81716e-11	2.2605	2.3495
		Meb 0.5 microM	2.20500*	0.0111803	1.95828e-11	2.1605	2.2495
		Meb 1 microM	1.30000*	0.0111803	2.25287e-10	1.2555	1.3445
		Gef 1 microM + Meb 0.5 microM	-.09500*	0.0111803	0.00114893	-0.139496	-0.050504
	Meb 0.1 microM	Control	-.20500*	0.0111803	1.38654e-05	-0.249496	-0.160504
		Gef 0.3 microM	-2.30500*	0.0111803	1.81716e-11	-2.3495	-2.2605
		Meb 0.5 microM	-.10000*	0.0111803	0.000865029	-0.144496	-0.055504
		Meb 1 microM	-1.00500*	0.0111803	1.05147e-09	-1.0495	-0.960504
		Gef 1 microM + Meb 0.5 microM	-2.40000*	0.0111803	1.73015e-11	-2.4445	-2.3555
	Meb 0.5 microM	Control	-.10500*	0.0111803	0.000659021	-0.149496	-0.060504
		Gef 0.3 microM	-2.20500*	0.0111803	1.95828e-11	-2.2495	-2.1605
		Meb 0.1 microM	.10000*	0.0111803	0.000865029	0.055504	0.144496
		Meb 1 microM	-.90500*	0.0111803	1.97242e-09	-0.949496	-0.860504
		Gef 1 microM + Meb 0.5 microM	-2.30000*	0.0111803	1.82281e-11	-2.3445	-2.2555
	Meb 1 microM	Control	.80000*	0.0111803	4.13324e-09	0.755504	0.844496
		Gef 0.3 microM	-1.30000*	0.0111803	2.25287e-10	-1.3445	-1.2555
		Meb 0.1 microM	1.00500*	0.0111803	1.05147e-09	0.960504	1.0495
		Meb 0.5 microM	.90500*	0.0111803	1.97242e-09	0.860504	0.949496
		Gef 1 microM + Meb 0.5 microM	-1.39500*	0.0111803	1.48628e-10	-1.4395	-1.3505
	Gef 1 microM + Meb 0.5 microM	Control	2.19500*	0.0111803	1.97569e-11	2.1505	2.2395
		Gef 0.3 microM	.09500*	0.0111803	0.00114893	0.050504	0.139496
		Meb 0.1 microM	2.40000*	0.0111803	1.73015e-11	2.3555	2.4445
		Meb 0.5 microM	2.30000*	0.0111803	1.82281e-11	2.2555	2.3445
		Meb 1 microM	1.39500*	0.0111803	1.48628e-10	1.3505	1.4395
TNFalpha	Control	Gef 0.3 microM	-1.80000*	0.00866025	1.79702e-11	-1.83447	-1.76553
		Meb 0.1 microM	-.20000*	0.00866025	3.54553e-06	-0.234466	-0.165534
		Meb 0.5 microM	-.60000*	0.00866025	5.01562e-09	-0.634466	-0.565534
		Meb 1 microM	-2.00500*	0.00866025	1.63268e-11	-2.03947	-1.97053
		Gef 1 microM + Meb 0.5 microM	-2.30000*	0.00866025	1.57475e-11	-2.33447	-2.26553
	Gef 0.3 microM	Control	1.80000*	0.00866025	1.79702e-11	1.76553	1.83447
		Meb 0.1 microM	1.60000*	0.00866025	2.28172e-11	1.56553	1.63447
		Meb 0.5 microM	1.20000*	0.00866025	8.15455e-11	1.16553	1.23447
		Meb 1 microM	-.20500*	0.00866025	3.0625e-06	-0.239466	-0.170534
		Gef 1 microM + Meb 0.5 microM	-.50000*	0.00866025	1.49571e-08	-0.534466	-0.465534
	Meb 0.1 microM	Control	.20000*	0.00866025	3.54553e-06	0.165534	0.234466
		Gef 0.3 microM	-1.60000*	0.00866025	2.28172e-11	-1.63447	-1.56553
		Meb 0.5 microM	-.40000*	0.00866025	5.68851e-08	-0.434466	-0.365534
		Meb 1 microM	-1.80500*	0.00866025	1.79043e-11	-1.83947	-1.77053
		Gef 1 microM + Meb 0.5 microM	-2.10000*	0.00866025	1.6022e-11	-2.13447	-2.06553
	Meb 0.5 microM	Control	.60000*	0.00866025	5.01562e-09	0.565534	0.634466
		Gef 0.3 microM	-1.20000*	0.00866025	8.15455e-11	-1.23447	-1.16553
		Meb 0.1 microM	.40000*	0.00866025	5.68851e-08	0.365534	0.434466
		Meb 1 microM	-1.40500*	0.00866025	3.66246e-11	-1.43947	-1.37053
		Gef 1 microM + Meb 0.5 microM	-1.70000*	0.00866025	1.97621e-11	-1.73447	-1.66553
	Meb 1 microM	Control	2.00500*	0.00866025	1.63268e-11	1.97053	2.03947
		Gef 0.3 microM	.20500*	0.00866025	3.0625e-06	0.170534	0.239466
		Meb 0.1 microM	1.80500*	0.00866025	1.79043e-11	1.77053	1.83947
		Meb 0.5 microM	1.40500*	0.00866025	3.66246e-11	1.37053	1.43947
		Gef 1 microM + Meb 0.5 microM	-.29500*	0.00866025	3.5093e-07	-0.329466	-0.260534
	Gef 1 microM + Meb 0.5 microM	Control	2.30000*	0.00866025	1.57475e-11	2.26553	2.33447
		Gef 0.3 microM	.50000*	0.00866025	1.49571e-08	0.465534	0.534466
		Meb 0.1 microM	2.10000*	0.00866025	1.6022e-11	2.06553	2.13447
		Meb 0.5 microM	1.70000*	0.00866025	1.97621e-11	1.66553	1.73447
		Meb 1 microM	.29500*	0.00866025	3.5093e-07	0.260534	0.329466
IFNgamma	Control	Gef 0.3 microM	-1.04000*	0.0301662	3.26634e-07	-1.16006	-0.919943
		Meb 0.1 microM	.92800*	0.0301662	6.44479e-07	0.807943	1.04806
		Meb 0.5 microM	.93900*	0.0301662	6.00765e-07	0.818943	1.05906
		Meb 1 microM	-.19500*	0.0301662	0.00498166	-0.315057	-0.0749431
		Gef 1 microM + Meb 0.5 microM	.20000*	0.0301662	0.0043657	0.0799431	0.320057
	Gef 0.3 microM	Control	1.04000*	0.0301662	3.26634e-07	0.919943	1.16006
		Meb 0.1 microM	1.96800*	0.0301662	7.19258e-09	1.84794	2.08806
		Meb 0.5 microM	1.97900*	0.0301662	6.95625e-09	1.85894	2.09906
		Meb 1 microM	.84500*	0.0301662	1.12609e-06	0.724943	0.965057
		Gef 1 microM + Meb 0.5 microM	1.24000*	0.0301662	1.14228e-07	1.11994	1.36006
	Meb 0.1 microM	Control	-.92800*	0.0301662	6.44479e-07	-1.04806	-0.807943
		Gef 0.3 microM	-1.96800*	0.0301662	7.19258e-09	-2.08806	-1.84794
		Meb 0.5 microM	0.011	0.0301662	0.998672	-0.109057	0.131057
		Meb 1 microM	-1.12300*	0.0301662	2.0652e-07	-1.24306	-1.00294
		Gef 1 microM + Meb 0.5 microM	-.72800*	0.0301662	2.73089e-06	-0.848057	-0.607943
	Meb 0.5 microM	Control	-.93900*	0.0301662	6.00765e-07	-1.05906	-0.818943
		Gef 0.3 microM	-1.97900*	0.0301662	6.95625e-09	-2.09906	-1.85894
		Meb 0.1 microM	-0.011	0.0301662	0.998672	-0.131057	0.109057
		Meb 1 microM	-1.13400*	0.0301662	1.9484e-07	-1.25406	-1.01394
		Gef 1 microM + Meb 0.5 microM	-.73900*	0.0301662	2.49827e-06	-0.859057	-0.618943
	Meb 1 microM	Control	.19500*	0.0301662	0.00498166	0.0749431	0.315057
		Gef 0.3 microM	-.84500*	0.0301662	1.12609e-06	-0.965057	-0.724943
		Meb 0.1 microM	1.12300*	0.0301662	2.0652e-07	1.00294	1.24306
		Meb 0.5 microM	1.13400*	0.0301662	1.9484e-07	1.01394	1.25406
		Gef 1 microM + Meb 0.5 microM	.39500*	0.0301662	9.91385e-05	0.274943	0.515057
	Gef 1 microM + Meb 0.5 microM	Control	-.20000*	0.0301662	0.0043657	-0.320057	-0.0799431
		Gef 0.3 microM	-1.24000*	0.0301662	1.14228e-07	-1.36006	-1.11994
		Meb 0.1 microM	.72800*	0.0301662	2.73089e-06	0.607943	0.848057
		Meb 0.5 microM	.73900*	0.0301662	2.49827e-06	0.618943	0.859057
		Meb 1 microM	-.39500*	0.0301662	9.91385e-05	-0.515057	-0.274943
MMP2	Control	Gef 0.3 microM	.10500*	0.0111803	0.000659021	0.060504	0.149496
		Meb 0.1 microM	-.79500*	0.0111803	4.2916e-09	-0.839496	-0.750504
		Meb 0.5 microM	.10000*	0.0111803	0.000865029	0.055504	0.144496
		Meb 1 microM	.40500*	0.0111803	2.43101e-07	0.360504	0.449496
		Gef 1 microM + Meb 0.5 microM	.50000*	0.0111803	6.89974e-08	0.455504	0.544496
	Gef 0.3 microM	Control	-.10500*	0.0111803	0.000659021	-0.149496	-0.060504
		Meb 0.1 microM	-.90000*	0.0111803	2.03909e-09	-0.944496	-0.855504
		Meb 0.5 microM	-0.005	0.0111803	0.996547	-0.049496	0.039496
		Meb 1 microM	.30000*	0.0111803	1.4543e-06	0.255504	0.344496
		Gef 1 microM + Meb 0.5 microM	.39500*	0.0111803	2.82237e-07	0.350504	0.439496
	Meb 0.1 microM	Control	.79500*	0.0111803	4.2916e-09	0.750504	0.839496
		Gef 0.3 microM	.90000*	0.0111803	2.03909e-09	0.855504	0.944496
		Meb 0.5 microM	.89500*	0.0111803	2.10841e-09	0.850504	0.939496
		Meb 1 microM	1.20000*	0.0111803	3.63058e-10	1.1555	1.2445
		Gef 1 microM + Meb 0.5 microM	1.29500*	0.0111803	2.30499e-10	1.2505	1.3395
	Meb 0.5 microM	Control	-.10000*	0.0111803	0.000865029	-0.144496	-0.055504
		Gef 0.3 microM	0.005	0.0111803	0.996547	-0.039496	0.049496
		Meb 0.1 microM	-.89500*	0.0111803	2.10841e-09	-0.939496	-0.850504
		Meb 1 microM	.30500*	0.0111803	1.31811e-06	0.260504	0.349496
		Gef 1 microM + Meb 0.5 microM	.40000*	0.0111803	2.61818e-07	0.355504	0.444496
	Meb 1 microM	Control	-.40500*	0.0111803	2.43101e-07	-0.449496	-0.360504
		Gef 0.3 microM	-.30000*	0.0111803	1.4543e-06	-0.344496	-0.255504
		Meb 0.1 microM	-1.20000*	0.0111803	3.63058e-10	-1.2445	-1.1555
		Meb 0.5 microM	-.30500*	0.0111803	1.31811e-06	-0.349496	-0.260504
		Gef 1 microM + Meb 0.5 microM	.09500*	0.0111803	0.00114893	0.050504	0.139496
	Gef 1 microM + Meb 0.5 microM	Control	-.50000*	0.0111803	6.89974e-08	-0.544496	-0.455504
		Gef 0.3 microM	-.39500*	0.0111803	2.82237e-07	-0.439496	-0.350504
		Meb 0.1 microM	-1.29500*	0.0111803	2.30499e-10	-1.3395	-1.2505
		Meb 0.5 microM	-.40000*	0.0111803	2.61818e-07	-0.444496	-0.355504
		Meb 1 microM	-.09500*	0.0111803	0.00114893	-0.139496	-0.050504
STAT4	Control	Gef 0.3 microM	-1.09000*	0.0627827	1.91172e-05	-1.33987	-0.840134
		Meb 0.1 microM	.69000*	0.0627827	0.000271149	0.440134	0.939866
		Meb 0.5 microM	.58000*	0.0627827	0.00072249	0.330134	0.829866
		Meb 1 microM	-1.19500*	0.0627827	1.1125e-05	-1.44487	-0.945134
		Gef 1 microM + Meb 0.5 microM	.29000*	0.0627827	0.025955	0.0401345	0.539866
	Gef 0.3 microM	Control	1.09000*	0.0627827	1.91172e-05	0.840134	1.33987
		Meb 0.1 microM	1.78000*	0.0627827	1.04799e-06	1.53013	2.02987
		Meb 0.5 microM	1.67000*	0.0627827	1.53177e-06	1.42013	1.91987
		Meb 1 microM	-0.105	0.0627827	0.589215	-0.354866	0.144866
		Gef 1 microM + Meb 0.5 microM	1.38000*	0.0627827	4.75175e-06	1.13013	1.62987
	Meb 0.1 microM	Control	-.69000*	0.0627827	0.000271149	-0.939866	-0.440134
		Gef 0.3 microM	-1.78000*	0.0627827	1.04799e-06	-2.02987	-1.53013
		Meb 0.5 microM	-0.11	0.0627827	0.54948	-0.359866	0.139866
		Meb 1 microM	-1.88500*	0.0627827	7.44925e-07	-2.13487	-1.63513
		Gef 1 microM + Meb 0.5 microM	-.40000*	0.0627827	0.00537041	-0.649866	-0.150134
	Meb 0.5 microM	Control	-.58000*	0.0627827	0.00072249	-0.829866	-0.330134
		Gef 0.3 microM	-1.67000*	0.0627827	1.53177e-06	-1.91987	-1.42013
		Meb 0.1 microM	0.11	0.0627827	0.54948	-0.139866	0.359866
		Meb 1 microM	-1.77500*	0.0627827	1.06569e-06	-2.02487	-1.52513
		Gef 1 microM + Meb 0.5 microM	-.29000*	0.0627827	0.025955	-0.539866	-0.0401345
	Meb 1 microM	Control	1.19500*	0.0627827	1.1125e-05	0.945134	1.44487
		Gef 0.3 microM	0.105	0.0627827	0.589215	-0.144866	0.354866
		Meb 0.1 microM	1.88500*	0.0627827	7.44925e-07	1.63513	2.13487
		Meb 0.5 microM	1.77500*	0.0627827	1.06569e-06	1.52513	2.02487
		Gef 1 microM + Meb 0.5 microM	1.48500*	0.0627827	3.07662e-06	1.23513	1.73487
	Gef 1 microM + Meb 0.5 microM	Control	-.29000*	0.0627827	0.025955	-0.539866	-0.0401345
		Gef 0.3 microM	-1.38000*	0.0627827	4.75175e-06	-1.62987	-1.13013
		Meb 0.1 microM	.40000*	0.0627827	0.00537041	0.150134	0.649866
		Meb 0.5 microM	.29000*	0.0627827	0.025955	0.0401345	0.539866
		Meb 1 microM	-1.48500*	0.0627827	3.07662e-06	-1.73487	-1.23513
RANmRNA	Control	Gef 0.3 microM	-1.20000*	0.0129099	8.59983e-10	-1.25138	-1.14862
		Meb 0.1 microM	.49500*	0.0129099	1.73129e-07	0.44362	0.54638
		Meb 0.5 microM	.59500*	0.0129099	5.76239e-08	0.54362	0.64638
		Meb 1 microM	.59000*	0.0129099	6.06077e-08	0.53862	0.64138
		Gef 1 microM + Meb 0.5 microM	.74000*	0.0129099	1.56174e-08	0.68862	0.79138
	Gef 0.3 microM	Control	1.20000*	0.0129099	8.59983e-10	1.14862	1.25138
		Meb 0.1 microM	1.69500*	0.0129099	1.10605e-10	1.64362	1.74638
		Meb 0.5 microM	1.79500*	0.0129099	8.00087e-11	1.74362	1.84638
		Meb 1 microM	1.79000*	0.0129099	8.12561e-11	1.73862	1.84138
		Gef 1 microM + Meb 0.5 microM	1.94000*	0.0129099	5.28282e-11	1.88862	1.99138
	Meb 0.1 microM	Control	-.49500*	0.0129099	1.73129e-07	-0.54638	-0.44362
		Gef 0.3 microM	-1.69500*	0.0129099	1.10605e-10	-1.74638	-1.64362
		Meb 0.5 microM	.10000*	0.0129099	0.00190544	0.0486204	0.15138
		Meb 1 microM	.09500*	0.0129099	0.00251242	0.0436204	0.14638
		Gef 1 microM + Meb 0.5 microM	.24500*	0.0129099	1.13209e-05	0.19362	0.29638
	Meb 0.5 microM	Control	-.59500*	0.0129099	5.76239e-08	-0.64638	-0.54362
		Gef 0.3 microM	-1.79500*	0.0129099	8.00087e-11	-1.84638	-1.74362
		Meb 0.1 microM	-.10000*	0.0129099	0.00190544	-0.15138	-0.0486204
		Meb 1 microM	-0.005	0.0129099	0.998235	-0.0563796	0.0463796
		Gef 1 microM + Meb 0.5 microM	.14500*	0.0129099	0.000239542	0.0936204	0.19638
	Meb 1 microM	Control	-.59000*	0.0129099	6.06077e-08	-0.64138	-0.53862
		Gef 0.3 microM	-1.79000*	0.0129099	8.12561e-11	-1.84138	-1.73862
		Meb 0.1 microM	-.09500*	0.0129099	0.00251242	-0.14638	-0.0436204
		Meb 0.5 microM	0.005	0.0129099	0.998235	-0.0463796	0.0563796
		Gef 1 microM + Meb 0.5 microM	.15000*	0.0129099	0.000197314	0.0986204	0.20138
	Gef 1 microM + Meb 0.5 microM	Control	-.74000*	0.0129099	1.56174e-08	-0.79138	-0.68862
		Gef 0.3 microM	-1.94000*	0.0129099	5.28282e-11	-1.99138	-1.88862
		Meb 0.1 microM	-.24500*	0.0129099	1.13209e-05	-0.29638	-0.19362
		Meb 0.5 microM	-.14500*	0.0129099	0.000239542	-0.19638	-0.0936204
		Meb 1 microM	-.15000*	0.0129099	0.000197314	-0.20138	-0.0986204
RCC1mRNA	Control	Gef 0.3 microM	.70000*	0.0216025	4.7278e-07	0.614025	0.785975
		Meb 0.1 microM	.30000*	0.0216025	7.04981e-05	0.214025	0.385975
		Meb 0.5 microM	.58000*	0.0216025	1.44916e-06	0.494025	0.665975
		Meb 1 microM	.60000*	0.0216025	1.18447e-06	0.514025	0.685975
		Gef 1 microM + Meb 0.5 microM	.70000*	0.0216025	4.7278e-07	0.614025	0.785975
	Gef 0.3 microM	Control	-.70000*	0.0216025	4.7278e-07	-0.785975	-0.614025
		Meb 0.1 microM	-.40000*	0.0216025	1.30875e-05	-0.485975	-0.314025
		Meb 0.5 microM	-.12000*	0.0216025	0.010758	-0.205975	-0.0340255
		Meb 1 microM	-.10000*	0.0216025	0.0256992	-0.185975	-0.0140255
		Gef 1 microM + Meb 0.5 microM	0	0.0216025	1	-0.0859745	0.0859745
	Meb 0.1 microM	Control	-.30000*	0.0216025	7.04981e-05	-0.385975	-0.214025
		Gef 0.3 microM	.40000*	0.0216025	1.30875e-05	0.314025	0.485975
		Meb 0.5 microM	.28000*	0.0216025	0.000105151	0.194025	0.365975
		Meb 1 microM	.30000*	0.0216025	7.04981e-05	0.214025	0.385975
		Gef 1 microM + Meb 0.5 microM	.40000*	0.0216025	1.30875e-05	0.314025	0.485975
	Meb 0.5 microM	Control	-.58000*	0.0216025	1.44916e-06	-0.665975	-0.494025
		Gef 0.3 microM	.12000*	0.0216025	0.010758	0.0340255	0.205975
		Meb 0.1 microM	-.28000*	0.0216025	0.000105151	-0.365975	-0.194025
		Meb 1 microM	0.02	0.0216025	0.925804	-0.0659745	0.105975
		Gef 1 microM + Meb 0.5 microM	.12000*	0.0216025	0.010758	0.0340255	0.205975
	Meb 1 microM	Control	-.60000*	0.0216025	1.18447e-06	-0.685975	-0.514025
		Gef 0.3 microM	.10000*	0.0216025	0.0256992	0.0140255	0.185975
		Meb 0.1 microM	-.30000*	0.0216025	7.04981e-05	-0.385975	-0.214025
		Meb 0.5 microM	-0.02	0.0216025	0.925804	-0.105975	0.0659745
		Gef 1 microM + Meb 0.5 microM	.10000*	0.0216025	0.0256992	0.0140255	0.185975
	Gef 1 microM + Meb 0.5 microM	Control	-.70000*	0.0216025	4.7278e-07	-0.785975	-0.614025
		Gef 0.3 microM	0	0.0216025	1	-0.0859745	0.0859745
		Meb 0.1 microM	-.40000*	0.0216025	1.30875e-05	-0.485975	-0.314025
		Meb 0.5 microM	-.12000*	0.0216025	0.010758	-0.205975	-0.0340255
		Meb 1 microM	-.10000*	0.0216025	0.0256992	-0.185975	-0.0140255
*. The mean difference is significant at the 0.05 level.
